# Supplementary material for: Design of New Potent and Selective Thiophene-Based KV1.3 Inhibitors and Their Potential for Anticancer Activity
Source: Cancers (Basel). 2022 May 24;14(11):2595. doi: 10.3390/cancers14112595 (PMC9179341; doi:10.3390/cancers14112595)
Supplement: Supplementary file 1 [file cancers-14-02595-s001.zip]

Archive with 1 entries (1 files):
- cancers-1720154-supplementary.pdf
